# Supplementary material for: Changes in HDAC Expression and Activity by Oolongtheanin Digallate and Theasinensins and the Onset of Apoptosis
Source: Molecules. 2026 Jun 15;31(12):2101. doi: 10.3390/molecules31122101 (PMC13304866; doi:10.3390/molecules31122101)
Supplement: Supplementary file 1 [file molecules-31-02101-s001.zip]

Archive with 1 entries (1 files):
- molecules-4355056-supplementary.pdf
